# Supplementary material for: Cytoplasmic Injection of Zygotes to Genome Edit Naturally Occurring Sequence Variants Into Bovine Embryos
Source: Front Genet. 2022 Jul 11;13:925913. doi: 10.3389/fgene.2022.925913 (PMC9310181; doi:10.3389/fgene.2022.925913)
Supplement: Supplementary file 3 [file Table1.XLSX]

## Sheet: Supplementary Table 1
Supplementary Table 1. Sequences of gRNAs used for HDR editing.
gRNA	Target	Sequence
129F	PMEL	ATGGGTGTTCTTCTGGCTGT
631	PRLR	AAAAACCATTGAAACTGGCA
632	PRLR	CATTGCTGACGTGTGTGAGC
634	PRLR	TCCTTCCCTGCCAGTTTCAA

## Sheet: Supplementary Table 2
Supplementary Table 2. Sequence information of ssODNs used as donors for introducing PMEL and PRLR mutations.
ssODN	Target	Sequence
1288	PMEL	GAAAATACCTTCTCCATGTGGCTCTGATGGGTGTTCTGGCTGTAGGGACCACAGAAGGTGAGTGTGGGATGTTGGACATGAACAAGTGTGAATTTGGGGTTGCACACCTGCTCTGGTTTTTCTCTCC
1344	PRLR	TTGTCTTGGGGTCGTGGCCACACCGTGTCTTGGTCAGGCTTGGAACTGCAGCCTTCTGACTCCCTCTGCTTGGTTGCCTTTCCTTCTCTGCCAGTTTCAATGGTTTTTGAGGCTTTTAAACATGTTGGTC
1403	PRLR	ACAGCCCCAGATATTCTTACCACAACATTGCTGACGTGTGAGAGCTCGCCCTGGGCATGGCCGGCACCACAGCCACTTCGCTGGACC
1404	PRLR	GGTCCAGCGAAGTGGCTGTGGTGCCGGCCATGCCCAGGGCGAGCTCTCACACGTCAGCAATGTTGTGGTAAGAATATCTGGGGCTGT
1411	PRLR	GGCACCACAGCCACTTCGCTGGACCAAACAGACCAACATGTTTAAAAGCCTAAAAAACTATTGAAACTGGCAGGGAAGGAAAGGCAACCAAGCAGAGGGAGTC
1412	PRLR	GACTCCCTCTGCTTGGTTGCCTTTCCTTCCCTGCCAGTTTCAATAGTTTTTTAGGCTTTTAAACATGTTGGTCTGTTTGGTCCAGCGAAGTGGCTGTGGTGCC
1446	PRLR	GGCACCACAGCCACTTCGCTGGACCAAACAGACCAACATGTTTAAAAGCCTCAAAAACTATTGAAACTGGCAGGGAAGGAAAGGCAACCAAGCAGAGGGAGTC
1534	PRLR	GGCACCACAGCCACTTCGCTGGACCAAACAGACCAACATGTTTAAAAGCCTCAAAAACCATTGAAACTGGCAGGGAAGGAAAGGCAACCAAGCAGAGGGAGTCAGAAGG
1535	PRLR	CCTTCTGACTCCCTCTGCTTGGTTGCCTTTCCTTCCCTGCCAGTTTCAATGGTTTTTGAGGCTTTTAAACATGTTGGTCTGTTTGGTCCAGCGAAGTGGCTGTGGTGCC
1536	PRLR	GGCACCACAGCCACTTCGCTGGACCAAACAGACCAACATGTTTAAAAGCCTAAAAAACCATTGAAACTGGCAGGGAAGGAAAGGCAACCAAGCAGAGGGAGTCAGAAGG
1537	PRLR	CCTTCTGACTCCCTCTGCTTGGTTGCCTTTCCTTCCCTGCCAGTTTCAATGGTTTTTTAGGCTTTTAAACATGTTGGTCTGTTTGGTCCAGCGAAGTGGCTGTGGTGCC
1538	PRLR	ACAGCCCCAGATATTCTTACCACAACATTGCTGACGTGTGAGAGCTGGCCCTGGGCATGGCCGGCACCACAGCCACTTCGCT
1539	PRLR	AGCGAAGTGGCTGTGGTGCCGGCCATGCCCAGGGCCAGCTCTCACACGTCAGCAATGTTGTGGTAAGAATATCTGGGGCTGT

## Sheet: Supplementary Table 3
Supplementary Table 3. Sequence information of hybridisation probes and gBlocks used in ddPCR assays.
Target	Mutation	ID	Function	Sequence
PMEL	ΔCTT	1285	HDR FAM probe	TGATGGGTGTTCTGGCTGTAGGGACCACA
PMEL	ΔCTT	1321	Ref HEX probe	TGCACACCTGCTCTGGTTTTTCTCTCCCT
PMEL	ΔCTT	1289	Dark probe	GGCTCTGATGGGTGTTCTTCTGGCTGTAGGGACCACAG
PMEL	ΔCTT	1282	+ve control, gBlock	GAGTCTTTGGTTGCTGGAAGGAAGAACAGGATGGATCTGGTGCTGAGAAAATACCTTCTCCATGTGGCTCTGATGGGTGTTCTGGCTGTAGGGACCACAGAAGGTGAGTGTGGGATGTTGGACATGAACAAGTGTGAATTCGGGGTTGCACACCTGCTCTGGTTTTTCTCTCCCTAAAATGGAAGATATCAGTAGTGCTTCAGGTGTCTCCCACCCATTTG
PRLR (631)	ΔC	1547	HDR FAM probe	CAGACCAACATGTTTAAAAGC
PRLR (631)	ΔC	1544	Ref HEX probe	CAACCAAGCAGAGGGAGT
PRLR (631)	ΔC	1548	Dark probe	ACAGACCAACATGCTTTAAAAG
PRLR (632)	T>A	1554	HDR FAM probe	TTGCTGACGTGTGAGAG
PRLR (632)	T>A	1552	Ref HEX probe	CCACTTCGCTGGACCA
PRLR (632)	T>A	1555	Dark probe	CTGACGTGTGTGAGCTG
PRLR (632)	T>A	1413	+ve control, gBlock	AGGCCCATCCCTCCAAGTTCCATACTCCCGAGGGCCCTGAGAAGCTGGAGAATCCCGAAACAAACCTTACATGTCTCCAGGCCCCTCAGAGCACAAGCGGGGAAGGCAAAATCCCCTATTTTCTGGCCAATGGACCCAAATCTTCCACATGGCCTTTCCCGCAGCCCCCCAGCCTATACAGCCCCAGATATTCTTACCACAACATTGCTGACGTGTGAGAGCTCGCCCTGGGCATGGCCGGCACCACAGCCACTTCGCTGGACCAAACAGACCAACATGTTTAAAAGCCTAAAAAACTATTGAAACTGGCAGCGAAGGAAAGGCAACCAAGCAGAGGGAGTCAGAAGGCTGCAGTTCCAAGCCTGACCAAGACACGGTGTGGCCACGACCCCAAGACAA…
PRLR (634)	ΔC	1547	HDR FAM probe	CAGACCAACATGTTTAAAAGC
PRLR (634)	ΔC	1544	Ref HEX probe	CAACCAAGCAGAGGGAGT
PRLR (634)	ΔC	1548	Dark probe	ACAGACCAACATGCTTTAAAAG
PRLR (634)	ΔC	1413	+ve control, gBlock	AGGCCCATCCCTCCAAGTTCCATACTCCCGAGGGCCCTGAGAAGCTGGAGAATCCCGAAACAAACCTTACATGTCTCCAGGCCCCTCAGAGCACAAGCGGGGAAGGCAAAATCCCCTATTTTCTGGCCAATGGACCCAAATCTTCCACATGGCCTTTCCCGCAGCCCCCCAGCCTATACAGCCCCAGATATTCTTACCACAACATTGCTGACGTGTGAGAGCTCGCCCTGGGCATGGCCGGCACCACAGCCACTTCGCTGGACCAAACAGACCAACATGTTTAAAAGCCTAAAAAACTATTGAAACTGGCAGCGAAGGAAAGGCAACCAAGCAGAGGGAGTCAGAAGGCTGCAGTTCCAAGCCTGACCAAGACACGGTGTGGCCACGACCCCAAGACAA…

## Sheet: Supplementary Table 4
Supplementary Table 4. PCR primer sequences.
Pre-amplification PCR
Target	Mutation	ID	Function	Sequence
PMEL	ΔCTT	1249	PCR primer for	TGCTTTAAGATGAGACTGACC
PMEL	ΔCTT	1250	PCR primer rev	ATGTCCTCACTAAATCAAATGG
PRLR	T>A; ΔC; C>A	1247	PCR primer for	CCATCCCTCCAAGTTCCATA
PRLR	T>A; ΔC; C>A	1248	PCR primer rev	ACAGAGCCAGCACTCCATCT
ddPCR
Target	Mutation	ID	Function	Sequence
PMEL	ΔCTT	1283	PCR primer for	TTGCTGGAAGGAAGAACAGG
PMEL	ΔCTT	1284	PCR primer rev	GGAGACACCTGAAGCACTAC
PRLR (631)	ΔC	1540	PCR primer for	CACTTCGCTGGACCAA
PRLR (631)	ΔC	1541	PCR primer rev	CTTGGAACTGCAGCCT
PRLR (632)	T>A	1549	PCR primer for	TACAGCCCCAGATATTCTTA
PRLR (632)	T>A	1550	PCR primer rev	TTTTAAAGCATGTTGGTCTG
PRLR (634)	ΔC	1540	PCR primer for	CACTTCGCTGGACCAA
PRLR (634)	ΔC	1541	PCR primer rev	CTTGGAACTGCAGCCT
